# Supplementary material for: Evolutionary History and Phylodynamics of Influenza A and B Neuraminidase (NA) Genes Inferred from Large-Scale Sequence Analyses
Source: PLoS One. 2012 Jul 11;7(7):e38665. doi: 10.1371/journal.pone.0038665 (PMC3394769; doi:10.1371/journal.pone.0038665)
Supplement: File S1 — The phylogenetic tree of influenza A and B neuraminidase sequences. (TREE) [file pone.0038665.s018.tree]

((((((((((('AAD49005/A/duck/Hong_Kong/Y439/97/Avian/H9N2/Hong_Kong/1997':5.55799751187309,'ACA14299/A/duck/Korea/LPM66/2006/Avian/H3N2/South_Korea/2006':14.557997511873179):3.1603996130784573,'BAF34378/A/duck/Hokkaido/95/01/Avian/H2N2/Japan/2001':12.718397124951714):7.298212943782943,('ACE76594/A/northern_shoveler/California/HKWF268/2007/Avian/H6N2/USA/2007':11.144624352566096,'ABX88802/A/mallard/Maryland/182/2006/Avian/H5N2/USA/2006':10.14462435256609):14.871985716168451):9.595196966876248,'BAF34925/A/duck/Hokkaido/5/1977/Avian/H3N2/Japan/1977':5.611807035616565):7.41556069992189,((('ACP50710/A/chicken/Pakistan/UDL-01/2008/Avian/H9N2/Pakistan/2008':14.182211861673919,'ACD47117/A/chicken/Iran/L248/2003/Avian/H9N2/Iran/2003':9.182211861673977):6.804895428496234,'AAD49007/A/Chicken/Hong_Kong/739/94/Avian/H9N2/Hong_Kong/1994':6.987107290170041):4.210652042116379,'AAY52584/A/chicken/Guangdong/6/97/Avian/H9N2/China/1997':14.197759332286457):18.82960840324617):13.31345445760958,((('ACD76864/A/ruddy_turnstone/DE/371/2003/Avian/H5N2/USA/2003':15.807125924891174,'ABI30359/A/green-winged_teal/Ohio/178/1999/Avian/H6N2/USA/1999':11.807125924891285):22.46942370184706,'ACF25054/A/turkey/CO/118899/1972/Avian/H5N2/USA/1972':7.276549626745478):9.66998320271658,'BAF48640/A/turkey/Massachusetts/3740/1965/Avian/H6N2/USA/1965':9.946532829463813):4.394289363687491):45.1057968604831,(((((((('ACT67761/A/Arizona/11/2009/Human/H3N2/USA/2009':9.287480777005065,'ACF36500/A/Hong_Kong/CUHK13126/2004/Human/H3N2/Hong_Kong/2004':4.287480777005123):5.418668593172795,'ACS92897/A/swine/North_Carolina/R08-001877-D08-013371/2008_/Swine/H3N2/USA/2008':13.706149370177892):5.477538111203479,'ABG37189/A/New_York/636/1996/Human/H3N2/USA/1996':7.183687481381311):10.664813605467309,'ABQ97208/A/swine/Karrenzien/2/87/Swine/H3N2/Germany/1987':8.84850108684899):10.384046453529226,'ABC02269/A/Memphis/110/1976/Human/H3N2/USA/1976':8.23254754038387):9.79065244349652,(('BAH02172/A/swine/Ehime/1/1980/Swine/H1N2/Japan/1980':3.0888535208948262,'BAA06132/A/swine/Nagasaki/1/1990/Swine/H1N2/Japan/1990':13.088853520890186):11.491170407166464,'CAC36997/A/Swine/Taiwan/7310/70/Swine/H3N2/Taiwan/1970':4.580023928064492):7.443176055817645):6.861146209781843,'AAO46232/A/Pittsburgh/2/65/Human/H2N2/USA/1965':13.884346193665088):20.870803425529026,(('ABB20475/A/duck/Potsdam/1402-6/1986/Avian/H5N2/Germany/1986':12.287935194474596,'AAY87411/A/mallard/Postdam/178-4/1983/Avian/H2N2/Germany/1983':9.287935194476706):20.120295502039177,'AAX78821/A/turkey/Canada/63/Avian/H6N2/Canada/1963':9.408230696523304):23.346918922672266):24.691469434440094):536.4998788877041,((((((('AAT37407/A/mallard/Italy/35/1999/Avian/H2N3/Italy/1999':6.907411781245067,'BAI50030/A/northern_pintail/Aomori/385/2008/Avian/H5N3/Japan/2008':15.907411781245035):8.585394684113314,'ACR66907/A/duck/Altai/1285/1991/Avian/H5N3/Russia/1991':7.492806465358267):29.586505762151422,'ABI84973/A/tern/South_Africa/1961/Avian/H5N3/South_Africa/1961':7.0793122275209015):3.199382152033472,('BAF48644/A/swan/Shimane/183/1985/Avian/H11N3/Japan/1985':14.05480822879382,'BAF46763/A/duck/Hong_Kong/786/1979/Avian/H10N3/Hong_Kong/1979':8.054808228796606):20.223886150750857):11.655835439319716,'AAO62036/A/duck/Germany/1215/1973/Avian/H2N3/Germany/1973':33.93452981886889):27.73208640316095,((((('ACF33655/A/mallard/MN/479/2000/Avian/H5N3/USA/2000':3.523288634534275,'ADU20397/A/mallard/Wisconsin/08OS2841/2008/Avian/H2N3/USA/2008':11.5232886345343):1.5876589341521203,'ACI41114/A/blue_winged_teal/TX/34/2002/Avian/H1N3/USA/2002':7.1109475686864645):11.900365391187226,'BAG66259/A/duck/Alaska/3111/1993/Avian/H7N3/USA/1993':10.011312959873543):14.174978117120336,'ABB88058/A/mallard_duck/ALB/797/1983/Avian/H11N3/Canada/1983':14.186291076996532):12.528546913267249,'ABH04381/A/turkey/Oregon/1971/Avian/H7N3/USA/1971':14.714837990267888):44.951778231762745):106.82785011153277,('ABI84399/A/herring_gull/Delaware/712/1988/Avian/H16N3/USA/1988':36.49039796233016,'AAT37414/A/tern/Astr/775/1983/Avian/H3N3/Russia/1983':31.49039796233277):147.00406837122605):435.452031607772):298.91718247787037,((((((((('BAF46905/A/duck/Siberia/701/1996/Avian/H4N6/Russia/1996':1.7245673961322066,'ACE78981/A/shoveler/Buryatiya/1898/2000/Avian/H4N6/Russia/2000':5.72456739613126):3.287880029067276,'ACA04655/A/duck/Eastern_China/02/2003/Avian/H4N6/China/2003':12.012447425198292):6.040667037005278,'BAJ10562/A/duck/Vietnam/OIE-2334/2010/Avian/H9N6/Viet_Nam/2010':25.053114462203148):17.58608341054329,'ABB88351/A/duck/Potsdam/2216-4/1984/Avian/H5N6/Germany/1984':16.639197872752487):12.830038733312158,'ACE78976/A/black_headed_gull/Astrakhan/44/1988/Avian/H13N6/Russia/1988':33.4692366060613):16.600290214048563,('AAO62064/A/duck/New_Zealand/31/1976/Avian/H4N6/New_Zealand/1976':9.071787842044138,'ABB20375/A/gray_teal/Australia/3/1979/Avian/H4N6/Australia/1979':12.071787842042518):28.997738978073905):66.42731924487609,((('AEK50939/A/mallard/California/1156/2010/Avian/H4N6/USA/2010':17.17078228310982,'AAT65406/A/mallard/Alberta/30/98_/Avian/H4N6/Canada/1998':5.17078228311073):17.065495907850913,'ABI92217/A/mallard/Ohio/83/1986/Avian/H4N6/USA/1986':10.236278190964917):19.070585455037516,'ABB19439/A/mallard_duck/ALB/20/1976/Avian/H4N6/Canada/1976':19.306863646008587):85.18998241898484):210.23621285883323,((((((('ACS68311/A/mallard/Maryland/439/2002/Avian/H11N9/USA/2002':8.543026846219378,'ABP49253/A/black_duck/Ohio/161/1999/Avian/H11N9/USA/1999':5.543026846219501):2.8748549671911157,'ADU17627/A/mallard/Wisconsin/08OS2271/2008/Avian/H11N9/USA/2008':17.41788181341015):14.491240225453016,'AAA43575/A/whale/Maine/1/1984/Whale/H13N9/USA/1984':7.909122038868791):3.662567425377219,'ABP49198/A/Black_Duck/Ohio/239/1986/Avian/H11N9/USA/1986':13.571689464244105):8.767792316653484,'AEB89856/A/mallard/Czech_Republic/13438-29K/2010/Avian/H11N9/Czech_Republic/2010':46.33948178089388):9.914346265065937,'ACA04740/A/duck/Memphis/546/1974/Avian/H11N9/USA/1974':20.253828045970984):56.18146200369756,(('ABR37723/A/chicken/Italy/22A/1998/Avian/H5N9/Italy/1998':6.253192124706636,'ABB21754/A/shoveler/Netherlands/19/1999/Avian/H11N9/Netherlands/1999':7.253192124706448):30.358822903458655,'ABB20243/A/duck/Hong_Kong/278/1978/Avian/H2N9/Hong_Kong/1978':16.612015028173424):63.823275021492655):236.29776887415906):224.89927171756307,(((((('BAF48646/A/duck/Shimane/45/1997/Avian/H10N7/Japan/1997':6.8287505250930725,'ACN65661/A/mallard/Sweden/S90735/2003/Avian/H7N7/Sweden/2003':12.82875052509246):10.217738695337104,'BAH70320/A/duck/Chiba/13/2008/Avian/H7N7/Japan/2008':28.04648922042962):62.00819376333313,('ABS89357/A/starling/Victoria/1985/Avian/H7N7/Australia/1985':53.231598667242714,'ACA04738/A/chicken/Germany/N/1949/Avian/H10N7/Germany/1949':17.23159866725993):13.823084316524046):31.203508903012818,'ABI84982/A/fowl/Dobson/1927/Avian/H7N7/USA/1927':40.25819188680225):55.33632411064251,(('AAA43093/A/Cor/16/1974/Equine/H7N7/USA/1974':11.467503002533846,'ACQ73415/A/equine/Lexington/1/1966/Equine/H7N7/USA/1966':3.467503002536745):21.55227044088724,'ABB20501/A/equine/Prague/1/1956/Equine/H7N7/Czech_Republic/1956':15.019773443428946):109.57474255400666):78.45422344013903,((('AEK50961/A/mallard/California/1305/2010/Avian/H10N7/USA/2010':15.332486130813464,'ACF25354/A/ruddy_turnstone/NJ/203/2004/Avian/H10N7/USA/2004':9.332486130813715):7.192597815265948,'ACF20219/A/emu/California/2092/1996/Avian/H10N7/USA/1996':8.525083946080345):33.427962395934735,('ABB87959/A/mallard_duck/ALB/302/1977/Avian/H10N7/Canada/1977':9.34374733050614,'ABB20104/A/herring_gull/Delaware/471/1986/Avian/H2N7/USA/1986':18.343747330500612):13.609299011516534):201.09569309554303):316.58359120382244):366.23134977782036):476.510232113264,(((((((((('BAF63047/A/Hanoi/1928/2002/Human/H1N1/Viet_Nam/2002':3.787163464312018,'ADA71169/A/Novosibirsk/653/2009/Human/H1N1/Russia/2009':10.787163464312089):3.054211133882479,'CAD57252/A/New_Caledonia/20/1999/Human/H1N1/New_Caledonia/1999':3.841374598194543):21.474848923486014,'BAA06718/A/Yamagata/120/1986/Human/H1N1/Japan/1986':12.316223521681472):10.44164599547345,'AAA43449/A/USSR/90/1977/Human/H1N1/Russia/1977':13.757869517158184):43.76195275213324,'ABF47958/A/WSN/1933_TS61/Human/H1N1/United_Kingdom/1933':13.519822269306658):15.869983305070221,'AAF77036/A/Brevig_Mission/1/1918/Human/H1N1/USA/1918':14.389805574380091):9.42332661532022,(((((('ABV25648/A/swine/Minnesota/37866/1999/Swine/H1N1/USA/1999':10.61737013425691,'ABY84687/A/swine/California/T9001707/1991/Swine/H1N1/USA/1991':2.617370134256941):3.39253899256272,'ACD65204/A/swine/Ohio/24366/2007/Swine/H1N1/USA/2007':22.009909126819707):3.2705104321501075,'ABS50124/A/swine/Iowa/31483/1988/Swine/H1N1/USA/1988':6.280419558969818):15.203040121041536,'ABR28683/A/swine/Tennessee/1/1975/Swine/H1N1/USA/1975':8.483459680015926):6.020059378634436,'ABV82587/A/swine/Wisconsin/1/1967/Swine/H1N1/USA/1967':6.503519058652017):11.749628891045845,'ABV82576/A/swine/Wisconsin/1/1957/Swine/H1N1/USA/1957':8.253147949702814):54.55998423998605):42.57022288092439,(((((((('ACB70583/A/duck/Vietnam/6/2007/Avian/H5N1/Viet_Nam/2007':6.638282156061003,'BAI39637/A/peregrine_falcon/Hong_Kong/810/2009/Avian/H5N1/Hong_Kong/2009':8.638282156060992):3.767054519151948,'ABW95951/A/duck/Guangxi/27/2003/Avian/H5N1/China/2003':6.40533667521279):4.264213275443565,'AAO46822/A/Chicken/HongKong/YU822_2/01/Avian/H5N1/Hong_Kong/2001':8.669549950656384):9.701871103640535,'BAI48894/A/mallard/Hokkaido/24/2009/Avian/H5N1/Japan/2009':26.371421054297038):10.250368279720629,'AAO62041/A/duck/Nanchang/1944/92/Avian/H7N1/China/1992':19.621789334017617):13.408209300547213,((('ACR83968/A/swine/Hong_Kong/NS29/2009/Swine/H1N1/Hong_Kong/2009':14.87047716396093,'CAO82694/A/swine/Cotes_dArmor/98574/2001/Swine/H1N1/France/2001':6.870477163960889):15.200349173514724,'ABV29593/A/swine/Italy/670/1987/Swine/H1N1/Italy/1987':8.070826337476213):8.31472694519951,'ACO24985/A/swine/Belgium/WVL1/1979/Swine/H1N1/Belgium/1979':8.385553282678714):11.644445351889665):24.961810499288454,('ABB19610/A/mallard/Alberta/322/1988/Avian/H1N1/Canada/1988':32.727317699420105,'ABU95382/A/duck/PA/486/1969/Avian/H6N1/USA/1969':13.727317699425903):21.264491434433204):36.66859250355007,'CAA36475/A/chicken/Rostock/8/1934/Avian/H7N1/Germany/1934':36.66040163742221):45.72295343319858):255.05054108479067,(((('ADK70163/A/mallard/PT/9408-3/2006/Avian/H9N4/Portugal/2006':10.14870358251298,'CAP69845/A/mallard/Iran/V16/04/Avian/H8N4/Iran/2004':8.148703582513):6.037178309954069,'ABK32099/A/duck/Yangzhou/02/2005/Avian/H8N4/China/2005':15.185881892467158):37.95048081212741,('ABI84475/A/gray_teal/Australia/2/1979/Avian/H4N4/Australia/1979':14.005909673353006,'AAO62044/A/mink/Sweden/E12665/84/Mink/H10N4/Sweden/1984':19.005909673351383):13.130453031244834):40.347725674298246,((('ADU53220/A/mallard/Interior_Alaska/9BM1327/2009/Avian/H8N4/USA/2009':12.776757627550626,'ACE73320/A/northern_pintail/Alaska/44204-073/2006/Avian/H8N4/USA/2006':9.776757627550634):10.940044422466192,'ABB20088/A/laughing_gull/Delaware/94/2000/Avian/H12N4/USA/2000':14.71680205001678):23.619084319609318,('ABB87732/A/pintail_duck/Alberta/114/1979/Avian/H8N4/Canada/1979':8.393736323260583,'ABB19914/A/mallard/Alberta/7/1987/Avian/H8N4/Canada/1987':16.393736323257475):8.942150046369001):50.148202009266576):314.9498077765004):398.3690585658818,((((('ACD85421/A/equine/Uruguay/1/1963/Equine/H3N8/Uruguay/1963':3.4285859681516087,'AAA43429/A/equine/Sao_Paulo/6/1969/Equine/H3N8/Brazil/1969':9.428585968149271):8.05197741632081,('ACI48786/A/equine/Newmarket/2/1993/Equine/H3N8/United_Kingdom/1993':4.386372337863282,'ACF93490/A/equine/Lonquen/1/2006/Equine/H3N8/Chile/2006':17.386372337862728):37.094191046600436):68.61868624903208,(('ABJ09099/A/mallard/Ohio/264/1986/Avian/H3N8/USA/1986':16.517588305228884,'ACV41710/A/northern_pintail/Alaska/7MP0508/2007/Avian/H3N8/USA/2007':37.5175883052271):25.087377924367203,('BAG66251/A/chicken/Alabama/1/1975/Avian/H4N8/USA/1975':17.18949571697911,'AAT08005/A/turkey/Canada/1963/Avian/H6N8/Canada/1963':5.189495716982741):13.415470512621006):61.494283403900766):59.58751985202508,((('BAF43457/A/duck/Hong_Kong/438/1977/Avian/H4N8/Hong_Kong/1977':8.321182441004702,'BAG66279/A/duck/Siberia/100/2001/Avian/H3N8/Russia/2001':32.32118244099942):22.154259706925316,'ACA04739/A/duck/Ukraine/1/1963/Avian/H3N8/Ukraine/1963':16.475442147933805):18.05201215892454,('AEB89867/A/mallard/Czech_Republic/13577-24K/2010/Avian/H3N8/Czech_Republic/2010':17.0621871071957,'ACT97062/A/mallard/Switzerland/WV4060057/2006/Avian/H2N8/Switzerland/2006':13.062187107195783):64.46526719965337):105.15931517867111):216.18784217958486,(((('ABB87198/A/pintail_duck/Alberta/49/2003/Avian/H12N5/Canada/2003':7.819577771064886,'ADU20276/A/northern_shoveler/Mississippi/09OS025/2009/Avian/H12N5/USA/2009':13.819577771064866):14.75993825230685,'ABB19747/A/mallard/Alberta/118/1995/Avian/H3N5/Canada/1995':14.57951602337164):25.799270622111568,(('ABB17695/A/mallard/Alberta/884/1984/Avian/H2N5/Canada/1984':14.239924526748165,'BAF43417/A/duck/Alberta/60/1976/Avian/H12N5/Canada/1976':6.239924526750833):4.821847302835799,'ABI84436/A/laughing_gull/Delaware/2718/1987/Avian/H9N5/USA/1987':22.06177182958212):10.317014815901665):74.30412281049684,((('BAF43461/A/mallard/Astrakhan/263/1982/Avian/H14N5/Russia/1982':1.4389880287016545,'BAF03569/A/duck/Hokkaido/66/2001/Avian/H12N5/Japan/2001':20.438988028698517):6.058723892814971,'BAF03532/A/duck/Mongolia/149/03/Avian/H10N5/Mongolia/2003':28.497711921513577):15.482786014086194,'BAJ07979/A/duck/Hokkaido/111/2009/Avian/H1N5/Japan/2009':49.98049793559971):78.70241152038034):273.19170220912474):408.92834305616987):604.5709578111894):1664.517519394952,(((((((('ACU12759/B/Pennsylvania/03/2009/Human//USA/2009':11.41559533207546,'ABO72374/B/Hong_Kong/64/2004/Human//Hong_Kong/2004':6.415595332075466):4.092653846525996,'ABL84344/B/Brazil/975/2000/Human//Brazil/2000':6.508249178601488):2.933724753940009,'AAU94779/B/Nanchang/20/96/Human//China/1996':5.441973932541556):11.781459954584907,'BAB32609/B/Victoria/2/1987/Human//Australia/1987':8.22343388712667):5.623331340179988,'AAA43743/B/Singapore/222/79/Human//Singapore/1979':5.846765227306584):9.687674305253182,'ABQ81846/B/Russia/69/Human//Russia/1969':5.534439532559709):12.553270211763625,'AAA43735/B/Maryland/59/Human//USA/1959':8.087709744323682):33.32050227768094,'AAA43749/B/lee/40/Human//USA/1940':22.408212022005927):2988.4832199054094);
